# Supplementary material for: The British object and action naming test for intraoperative mapping (BOATIM): A standardised and clinically tested framework for awake brain surgery
Source: Acta Neurochir (Wien). 2025 Apr 15;167(1):107. doi: 10.1007/s00701-025-06521-8 (PMC12000273; doi:10.1007/s00701-025-06521-8)
Supplement: Supplementary file 1 — Supplementary file1 (XLSX 58.5 KB) [file 701_2025_6521_MOESM1_ESM.xlsx]

## Sheet: GENERAL_details
Article title	The British object and action naming test for intraoperative mapping (BOATIM): A standardized and clinically tested framework for awake brain surgery
Journal	Acta Neurochirurgica
Author Names	Hajira Mumtaz1, 2, Anna E. Piasecki1, 2*, Minna Kirjavainen3, Margaret Newson1, Madeleine Farrow1, Molly Cree1, and Neil U. Barua1, 2
Affiliations	1Southmead Hospital, North Bristol NHS Trust, Bristol, United Kingdom
	2Brain, Language, and Behaviour Laboratory, Centre for Health and Clinical Research University of the West of England, Bristol, United Kingdom
	3College of Arts, Technology, and Environment, University of the West of England, Bristol, United Kingdom
E-mail address of the corresponding author	Anna.Piasecki@uwe.ac.uk
Synthesis of the tabs
Object-Naming_Norms	Norms for each item of the object naming test (the stimuli appear in alphabetical order)
Action-Naming_Norms	Norms for each item of the action naming test (the stimuli appear in alphabetical order)
Variables_Objects	Details of the psyhcholinguistic variables in the object naming test
Variables_Actions	Details of the psyhcholinguistic variables in the action naming test

## Sheet: Object-Naming_Norms
Target&Answer	Phrase	BNC_freq	Log_freq	HighLowFreq	H-statistic	NamingAgreement	NPHN	SYLL	IMAG_Mean	IMAG_SD	CONC_Mean	CONC_SD	AoA_Mean	AoA_SD	Animacy	Fricative	SemCat	VC	PNA
ant	This is an…	3.84	0.684845	0	0	1	3	1	6.86667	0.434172	5.77419	1.78344	2.0625	0.840027	1	0	1	2	6
apple	This is an…	31.99	1.51838	1	0.306756	0.955556	4	1	6.9	0.402578	6.12903	1.43159	1.34375	0.601577	1	0	3	3	6
apron	This is an…	4.13	0.710117	0	0.459024	0.933333	5	2	6.4	1.03724	5.77419	1.62706	2.9375	1.01401	0	0	5	2.5	6
arm	This is an…	62.73	1.80434	1	0.459024	0.933333	2	1	6.76667	0.678911	5.54839	1.72894	1.40625	0.559918	1	0	4	2	6
arrow	This is an…	9.22	1.00945	0	0.610528	0.911111	3	1	6.36667	1.0662	5.25806	1.91429	2.8125	0.859013	0	0	8	2	7
axe	This is an…	2.31	0.519828	0	0.716806	0.888889	3	1	6.7	0.534983	5.90323	1.70009	2.90625	1.05828	0	0	8	2	7
ball	This is a…	106.63	2.03193	1	0.306756	0.955556	3	1	6.73333	0.583292	5.77419	1.58555	1.3125	0.470929	0	0	9	2	5
balloon	This is a…	8.65	0.984527	0	0.459024	0.933333	5	2	6.86207	0.441114	5.74194	1.56988	1.59375	0.665237	0	0	9	2	7
basket	This is a…	16.33	1.2388	0	0	1	6	2	6.63333	0.808717	5.74194	1.73143	2.25	0.803219	0	0	11	3	6
bat	This is a…	6.92	0.898725	0	0.153742	0.977778	3	1	6.46667	1.16658	5.48387	1.60978	2.0625	0.715609	1	0	1	4	7
bed	This is a…	193.09	2.288	1	0	1	3	1	6.8	0.484234	6.12903	1.31001	1.40625	0.559918	0	0	6	3	6
bell	This is a…	28.91	1.47582	1	0	1	3	1	6.7	0.83666	5.90323	1.59906	1.84375	0.627816	0	0	11	2	6
belt	This is a…	21.42	1.35064	1	0	1	4	1	6.76667	0.504007	5.77419	1.62706	2.53125	0.671271	0	0	5	2	6
bench	This is a…	17.29	1.26221	0	0.822282	0.866667	5	1	6.53333	0.899553	6.06452	1.28933	2.40625	0.498991	0	0	6	2	6
boat	This is a…	75.79	1.8853	1	0	1	3	1	6.9	0.305129	6.09677	1.61977	1.71875	0.771859	0	0	10	3	6
book	This is a…	303.27	2.48326	1	0	1	3	1	6.83333	0.379049	5.93548	1.50412	1.4375	0.564401	0	0	11	2.5	7
bottle	This is a…	70.22	1.8526	1	0.306756	0.955556	4	2	6.56667	0.773854	6.03226	1.49407	1.5625	0.75935	0	0	11	1	7
bowl	This is a…	26.13	1.43345	1	0	1	3	1	6.63333	0.76489	5.87097	1.54363	1.625	0.832796	0	0	11	2	6
brick	This is a…	28.34	1.46746	1	0.306756	0.955556	4	1	6.86667	0.507416	5.90323	1.81392	2.21875	0.83219	0	0	11	3	4
broom	This is a…	3.07	0.609594	0	0.805507	0.866667	4	1	6.7	0.534983	5.96774	1.64284	2.65625	0.865443	0	0	11	3	6
bus	This is a…	121.23	2.08718	1	0.153742	0.977778	3	1	6.83333	0.461133	6.3871	1.11587	1.46875	0.567074	0	0	10	3	6
button	This is a…	42.84	1.64187	1	0.414579	0.933333	4	2	6.73333	0.784915	5.93548	1.36469	2	0.672022	0	0	11	2	6
cake	This is a…	66.46	1.82905	1	0	1	3	1	6.8	0.550861	6.25806	1.06357	1.375	0.491869	0	0	7	3	6
camel	This is a…	4.8	0.763428	0	0	1	5	2	6.63333	1.03335	6	1.57056	2.625	0.870669	0	0	1	4	6
candle	This is a…	6.05	0.848189	0	0.153742	0.977778	5	2	6.76667	0.504007	6	1.43759	2.53125	0.717719	0	0	11	2	6
car	This is a…	454.95	2.65892	1	0	1	2	1	6.9	0.305129	6.51613	1.2348	1.3125	0.470929	0	0	10	3	6
carrot	This is a…	20.85	1.33945	1	0.306756	0.955556	5	2	6.83333	0.530669	6.22581	1.30919	1.75	0.622171	1	0	2	3	7
cat	This is a…	72.53	1.86646	1	0.153742	0.977778	3	1	6.9	0.402578	6.03226	1.60175	1.25	0.439941	1	0	1	3	6
chair	This is a…	109.9	2.04493	1	0.153742	0.977778	3	1	6.83333	0.379049	5.87097	1.64807	1.46875	0.567074	0	0	6	2	6
cherry	This is a…	12.01	1.11428	0	0	1	5	2	6.62069	0.97884	5.96774	1.5808	2.4375	0.840027	1	0	3	2	6
clock	This is a…	28.91	1.47582	1	0	1	4	1	6.8	0.484234	6.58065	0.807225	2	0.718421	0	0	11	2	6
coat	This is a…	57.45	1.76678	1	0.414579	0.933333	3	1	6.73333	0.73968	5.70968	1.65718	1.5	0.508001	0	0	5	2	6
cow	This is a…	30.16	1.4936	1	0.306756	0.955556	2	1	6.93333	0.365148	6.35484	1.11201	1.46875	0.507007	1	0	1	3	7
crab	This is a…	2.79	0.578639	0	0	1	4	1	6.73333	0.639684	6	1.31656	2.34375	0.901947	1	0	1	2	7
crown	This is a…	17.1	1.25768	0	0.306756	0.955556	4	1	6.76667	0.504007	5.67742	1.73948	2.5625	0.913607	0	0	11	4	5
dog	This is a…	165.42	2.22121	1	0	1	3	1	6.93333	0.253708	6.54839	0.850047	1.28125	0.522671	1	0	1	3	6
donkey	This is a…	6.05	0.848189	0	0.153742	0.977778	5	2	6.8	0.484234	6.25806	1.18231	2.0625	0.669015	1	0	1	3	6
door	This is a…	294.43	2.47045	1	0.153742	0.977778	2	1	6.96667	0.182574	6.22581	1.35916	1.34375	0.482559	0	0	13	2	6
dress	This is a…	30.36	1.49638	1	0	1	4	1	6.56667	0.897634	5.41935	1.68867	1.96875	0.739851	0	0	5	2	5.5
duck	This is a…	32.95	1.53084	1	0	1	3	1	6.83333	0.379049	6	1.21106	1.40625	0.498991	1	0	1	4	7
ear	This is an…	40.44	1.61742	1	0	1	1	1	6.76667	0.504007	5.96774	1.5808	1.34375	0.482559	1	0	4	2	7
egg	This is an…	66.86	1.83161	1	0.459024	0.933333	2	1	6.9	0.305129	5.87097	1.62772	1.46875	0.567074	1	0	7	2	6
fish	This is a…	70.61	1.85497	1	0	1	3	1	6.8	0.550861	5.6129	1.6264	1.46875	0.62136	1	1	1	3	6
flower	This is a…	46.21	1.67403	1	0	1	4	2	6.83333	0.530669	5.96774	1.19677	1.65625	0.601577	1	1	12	3	6
foot	This is a…	168.11	2.22817	1	0	1	3	1	6.7	0.702213	5.70968	1.55335	1.28125	0.456803	1	1	4	2	7
fork	This is a…	10.66	1.0667	0	0.610528	0.911111	3	1	6.9	0.305129	5.74194	1.76951	1.46875	0.507007	0	1	11	2	7
fox	This is a…	58.79	1.77663	1	0.306756	0.955556	4	1	6.76667	0.935261	6.09677	1.24779	1.9375	0.669015	1	1	1	3	6
fridge	This is a…	28.15	1.46464	1	0.733393	0.866667	4	1	6.8	0.610257	6.22581	1.60644	2.25	0.842424	0	1	14	2	6
frog	This is a…	6.92	0.898725	0	0	1	4	1	6.93333	0.365148	6.03226	1.55957	1.96875	0.594837	1	1	1	3	6
giraffe	This is a…	0.38	0.139879	0	0.153742	0.977778	5	2	6.76667	0.971431	6.32258	1.39969	2.0625	0.715609	1	0	1	3.5	7
glove	This is a…	14.41	1.1878	0	0	1	4	1	6.7	0.702213	6.12903	1.28431	2.0625	0.564401	0	0	5	2	6
goat	This is a…	5.67	0.824126	0	0.153742	0.977778	3	1	6.63333	0.668675	6.03226	1.60175	1.96875	0.594837	1	0	1	3	6
guitar	This is a…	5	0.778151	0	0	1	4	2	6.83333	0.461133	6.06452	1.61112	2.84375	0.846601	0	0	11	3	7
hand	This is a…	312.3	2.49596	1	0.262311	0.955556	4	1	6.66667	0.758098	5.93548	1.34004	1.40625	0.559918	1	0	4	2	7
hat	This is a…	39.48	1.60724	1	0	1	3	1	6.66667	0.844182	6.3871	0.989189	1.59375	0.614837	0	0	5	2	6
helmet	This is a…	4.9	0.770852	0	0.459024	0.933333	6	2	6.6	0.621455	5.93548	1.86074	2.78125	1.03906	0	0	5	3	6
horse	This is a…	109.9	2.04493	1	0.802278	0.844444	3	1	6.86667	0.434172	6.06452	1.52612	1.75	0.508001	1	0	1	3	6
house	This is a…	553.8	2.74414	1	0	1	3	1	6.76667	0.678911	6.19355	1.42406	1.53125	0.567074	0	0	13	4	6
jug	This is a…	7.4	0.924279	0	0.306756	0.955556	3	1	6.66667	0.606478	5.96774	1.60175	2.5625	1.04534	0	0	11	2	6
key	This is a…	61.58	1.79644	1	0	1	2	1	6.83333	0.461133	5.54839	1.74812	2	0.622171	0	0	11	2	7
knife	This is a…	22.96	1.37949	1	0.353359	0.933333	3	1	6.73333	0.691492	6	1.57056	2.03125	0.53788	0	0	11	2	7
ladder	This is a…	18.64	1.29314	1	0.610528	0.911111	4	2	6.9	0.305129	6.32258	1.16582	2.34375	0.653002	0	0	11	2	7
lamp	This is a…	15.85	1.2266	0	0.414579	0.933333	4	1	6.66667	0.802296	6.03226	1.37801	2.59375	0.874712	0	0	14	2	6
leaf	This is a…	22.19	1.3653	1	0	1	3	1	6.8	0.610257	5.83871	1.43983	1.875	0.553581	1	0	12	3	6
lemon	This is a…	11.43	1.09447	0	0.153742	0.977778	5	2	6.93333	0.253708	6	1.50555	2.3125	0.780302	1	0	3	3	6
lion	This is a…	6.05	0.848189	0	0	1	4	1	6.8	0.924755	6.09677	1.53525	1.71875	0.634206	1	0	1	3	6
lizard	This is a…	1.54	0.404834	0	0.610528	0.911111	5	2	6.46667	0.973204	6	1.63299	2.78125	0.941323	1	0	1	4	6
medal	This is a…	3.46	0.649335	0	0.153742	0.977778	4	2	6.66667	0.606478	6.16129	1.29349	3.15625	1.05063	0	0	11	3	6
mirror	This is a…	22.96	1.37949	1	0.306756	0.955556	4	2	6.43333	1.04	5.67742	1.57876	2.09375	0.73438	0	0	11	2	6
monkey	This is a…	10.95	1.07737	0	0.153742	0.977778	5	2	6.83333	0.530669	6.6129	0.843699	1.8125	0.592289	1	0	1	3	6
mushroom	This is a…	10.66	1.0667	0	0.76125	0.888889	6	2	6.73333	0.583292	6.22581	1.40735	2.9375	1.07576	1	0	2	2	6
nose	This is a…	38.81	1.59999	1	0.262311	0.955556	3	1	6.76667	0.568321	6.22581	1.05545	1.1875	0.396558	1	0	4	2	6
onion	This is an…	15.66	1.22167	0	0.459024	0.933333	5	2	6.83333	0.461133	6.06452	1.5478	2.625	0.870669	1	0	2	2	6
orange	This is an…	27.28	1.45148	1	0.153742	0.977778	5	2	6.9	0.402578	5.48387	1.80501	1.71875	0.581121	1	0	3	2.5	6
oven	This is an…	18.92	1.29929	1	0.459024	0.933333	4	2	6.56667	0.85836	6.41935	0.922829	2.15625	0.57414	0	0	14	3.5	6
owl	This is an…	3.36	0.639486	0	0.153742	0.977778	2	1	6.86667	0.345746	5.90323	1.61977	2.03125	0.782237	1	0	1	4	6
parrot	This is a…	3.94	0.693727	0	0.153742	0.977778	5	2	6.53333	1.10589	5.70968	1.65718	2.40625	0.712079	1	0	1	4	7
pear	This is a…	6.34	0.865696	0	0.153742	0.977778	2	1	6.73333	0.52083	5.80645	1.75915	2.15625	0.8076	1	0	3	2	7
pen	This is a…	43.8	1.65128	1	0.153742	0.977778	3	1	6.8	0.484234	6.19355	1.19497	1.9375	0.618922	0	0	8	3	6
pencil	This is a…	20.65	1.33546	1	0.306756	0.955556	5	2	6.83333	0.461133	6.19355	1.30178	2	0.439941	0	0	8	2	7
penguin	This is a…	5.86	0.836324	0	0.566083	0.911111	7	2	6.83333	0.530669	6.09677	1.27423	2.4375	0.877588	1	0	1	3.5	7
piano	This is a…	15.47	1.21669	0	0	1	5	2	6.73333	0.639684	6.06452	1.65198	2.6875	0.965117	0	0	11	4	7
pig	This is a…	23.06	1.3813	1	0	1	3	1	6.86667	0.434172	6.32258	0.979357	1.59375	0.712079	1	0	1	3	7
printer	This is a…	14.79	1.19838	0	0.76125	0.888889	6	2	6.34483	1.07822	5.74194	1.73143	4.34375	1.45046	0	0	14	4	6
rabbit	This is a…	17.1	1.25768	0	0.306756	0.955556	5	2	6.8	0.484234	6.19355	1.32714	1.625	0.609071	1	0	1	3	6
razor	This is a…	3.07	0.609594	0	0.802278	0.844444	4	2	6.53333	0.730297	6.19355	1.10813	3.90625	1.37628	0	0	11	3	6
rocket	This is a…	10.28	1.05231	0	0.153742	0.977778	5	2	6.8	0.610257	5.83871	1.63497	2.46875	1.0155	0	0	10	3	5
ruler	This is a…	5.28	0.79796	0	0.306756	0.955556	4	2	6.66667	0.994236	5.22581	1.89226	2.53125	0.671271	0	0	11	2	5
sausage	This is a…	19.4	1.30963	1	0.306756	0.955556	5	2	6.76667	0.568321	6.51613	0.961629	2.125	0.659912	0	1	7	2	5
scarf	This is a…	5.57	0.817565	0	0	1	4	1	6.66667	0.660895	5.77419	1.78344	2.40625	0.797552	0	1	5	3.5	6
sheep	This is a…	35.54	1.56277	1	0.153742	0.977778	3	1	6.83333	0.461133	6.09677	1.35043	1.65625	0.653002	0	1	1	3	7
shirt	This is a…	28.24	1.46598	1	0.306756	0.955556	3	1	6.7	0.749713	5.96774	1.64284	2.21875	0.750672	0	1	5	2	7
shoe	This is a…	67.82	1.83771	1	0.153742	0.977778	2	1	6.83333	0.461133	5.83871	1.67525	1.34375	0.482559	0	1	5	3.5	6
skirt	This is a…	15.75	1.22401	0	0.414579	0.933333	4	1	6.6	0.855006	5.54839	1.58826	2.3125	0.859013	0	1	5	3	4
snail	This is a…	3.36	0.639486	0	0	1	4	1	6.66667	0.802296	6.03226	1.49407	2.0625	0.715609	0	1	1	3	7
snake	This is a…	6.15	0.854306	0	0	1	4	1	6.8	0.664364	5.70968	1.69693	1.90625	0.640533	0	1	1	3	5.5
sock	This is a…	23.34	1.38632	1	0	1	3	1	6.83333	0.461133	5.67742	1.81452	1.46875	0.62136	0	1	5	2	6
sofa	This is a…	3.84	0.684845	0	0.353359	0.933333	4	1	6.8	0.484234	6.03226	1.64284	2.46875	1.29476	0	1	6	2	6
spider	This is a…	11.82	1.10789	0	0.153742	0.977778	5	2	6.9	0.305129	6.32258	1.13687	1.875	0.609071	1	1	1	3	6
spoon	This is a…	14.31	1.18498	0	0.610528	0.911111	4	1	6.93333	0.253708	5.77419	1.54293	1.40625	0.498991	0	1	11	1	7
squirrel	This is a…	2.88	0.588832	0	0	1	6	2	6.76667	0.568321	6.12903	1.31001	2.09375	0.73438	1	1	1	3	6
swan	This is a…	7.4	0.924279	0	0.306756	0.955556	4	1	6.93333	0.365148	6	1.43759	2.40625	0.837021	1	1	1	3	7
sword	This is a…	4.13	0.710117	0	0.153742	0.977778	3	1	6.7	0.702213	6.29032	1.10132	2.6875	0.859013	0	1	11	2	6
table	This is a…	174.45	2.24415	1	0	1	4	2	6.73333	0.583292	6.22581	1.30919	1.71875	0.634206	0	0	6	2	7
tiger	This is a…	3.65	0.667453	0	0.672361	0.888889	4	2	6.93333	0.365148	6.35484	1.14159	1.90625	0.73438	1	0	1	3.5	7
toaster	This is a…	2.4	0.531479	0	0.459024	0.933333	5	2	6.83333	0.530669	6.03226	1.64284	2.96875	0.822442	0	0	14	3	6
tongue	This is a…	13.83	1.17114	0	0.583473	0.888889	3	1	6.5	0.861034	5.77419	1.6874	1.625	0.659912	1	0	4	2	6
tractor	This is a…	9.99	1.041	0	0.459024	0.933333	6	2	6.8	0.484234	6.32258	1.4694	1.90625	0.73438	0	0	10	4	7
train	This is a…	70.41	1.85376	1	0.153742	0.977778	4	1	6.66667	0.606478	6.16129	1.26746	1.75	0.762001	0	0	10	3	6
tree	This is a…	97.02	1.99131	1	0	1	3	1	6.93333	0.365148	6.22581	1.11683	1.5625	0.564401	1	0	12	2	7
turtle	This is a…	5.67	0.824126	0	0.414579	0.933333	4	2	6.83333	0.592093	6.12903	1.45469	2.6875	0.859013	1	0	1	4	7
wallet	This is a…	7.2	0.913814	0	0	1	5	2	6.53333	0.899553	5.77419	1.66753	3.15625	1.22104	0	0	11	3	6
window	This is a…	141.4	2.15351	1	0	1	5	2	6.63333	0.718395	5.80645	1.6211	1.9375	0.618922	0	0	13	3	6
wolf	This is a…	8.17	0.962369	0	0.43275	0.911111	4	1	6.46667	1.04166	6	1.52753	2.5	1.016	1	0	1	4	5
zebra	This is a…	2.4	0.531479	0	0.153742	0.977778	5	1	6.93333	0.365148	5.96774	1.62242	2.125	0.659912	1	1	1	3.5	7

## Sheet: Action-Naming_Norms
Target	Phrase	Answer	BNC_freq	Log_freq	HighLowFreq	NamingAgreement	H-statistic	NPHN	SYLL	IMAG_Mean	IMAG_SD	CONC_Mean	CONC_SD	AoA_Mean	AoA_SD	VC	PNA	Fricative	Transitivity	Instrumentality	Regularity
bathe	Daily she…	bathes	2.11	0.49276	0	0.822222	0.67	3	1	5.72414	1.46132	5.6	1.35443	2.5625	1.13415	4	6	0	1	1	0
bend	Daily he...	bends	18.25	1.28443	0	0.977778	0.153742	4	1	5.10345	1.51998	4.73333	1.70057	2.59375	0.945597	2	6	0	0	0	1
blow	Daily he...	blows	55.62	1.75297	1	0.977778	0.153742	3	1	5.41379	1.29607	5	1.53128	1.875	0.870669	4	5	0	0	0	1
brush	Daily he...	brushes	10.66	1.0667	0	0.822222	0.61	4	1	5.93103	1.13172	5	1.48556	2.21875	0.79248	3	6	0	0	1	0
catch	Daily he...	catches	103.36	2.01853	1	0.933333	0.459024	4	1	5.44828	1.37805	4.96667	1.37674	1.75	0.567962	3	6	0	1	1	1
clap	Daily he…	claps	4.03	0.701568	0	0.955556	0.306756	4	1	6.17241	1.19729	6.2	1.21485	1.34375	0.545325	3	7	0	0	0	0
clean	Daily she…	cleans	61.29	1.79442	1	0.911111	0.566083	4	1	5.31034	1.49053	4.63333	1.79046	2	0.567962	3	6	0	0	1	0
climb	Daily she…	climbs	19.98	1.32181	0	1	0	4	1	6.2069	0.861034	5.96667	1.0662	2.1875	0.895779	3	5	0	0	0	0
cook	Daily he…	cooks	49.95	1.70714	1	0.977778	0.153742	3	1	5.89655	1.31868	5.1	1.4704	2.1875	0.895779	4	6	0	0	1	0
count	Daily he...	counts	59.41	1.78111	1	0.8	0.7	4	1	4.89655	1.56627	3.9	1.93605	1.9375	0.564401	4	5	0	0	0	0
crawl	Daily she…	crawls	5.67	0.824126	0	0.933333	0.459024	4	1	5.86207	1.30176	5.8	1.42393	1.8125	1.0298	3	6	0	0	0	0
cut	Daily he...	cuts	205.48	2.31488	1	0.955556	0.306756	3	1	5.34483	1.5417	5.3	1.39333	2.1875	0.737804	3	5.5	0	1	1	1
dance	Daily she…	dances	22.57	1.37236	1	0.977778	0.153742	4	1	6.27586	0.921821	6	0.870988	1.78125	0.608243	3	6	0	0	0	0
dig	Daily he...	digs	30.55	1.499	1	0.888889	0.716806	3	1	5.93103	1.09971	5.76667	1.07265	1.9375	0.715609	3.5	6	0	0	1	1
dip	Daily he…	dips	7.78	0.943495	0	0.911111	0.566083	3	1	4.58621	1.68008	4.13333	1.65536	2.5	0.718421	3	6	0	0	0	0
dive	Daily she…	dives	6.05	0.848189	0	0.8	0.75	3	1	5.96552	1.17967	5.46667	1.45586	2.84375	0.919655	3	6	0	0	0	1
draw	Daily she…	draws	134.68	2.13252	1	0.977778	0.153742	3	1	5.55172	1.45372	5.46667	1.25212	2.03125	0.53788	3	6	0	0	1	1
drill	Daily he…	drills	7.69	0.93902	0	0.911111	0.566083	4	1	5.93103	1.22273	5.13333	1.43198	3.5625	1.13415	4	6	0	0	1	0
drink	Daily she…	drinks	80.31	1.91014	1	1	0	5	1	6.24138	0.872401	5.83333	1.4875	1.40625	0.614837	3	6	0	0	0	1
drive	Daily she…	drives	138.14	2.14345	1	0.955556	0.306756	4	1	6.10345	1.17549	5.83333	1.5105	2.59375	0.945597	4	6	0	0	0	1
eat	Daily he...	eats	252.55	2.40406	1	0.933333	0.459024	2	1	6.10345	1.31868	6.2	1.12648	1.1875	0.396558	3	6	0	0	0	1
fall	Daily he…	falls	145.34	2.16536	1	0.8	0.85	3	1	5.68966	1.31213	4.76667	1.43078	1.625	0.707107	4	5	1	0	0	1
feed	Daily he...	feeds	68.88	1.84435	1	0.955556	0.262311	3	1	5.68966	1.10529	4.9	1.37339	1.6875	0.644455	4	5	1	1	0	1
fold	Daily she…	folds	11.62	1.10106	0	0.888889	0.76125	4	1	5.03448	1.49959	4.66667	1.78757	2.59375	0.797552	4	5	1	1	0	0
grate	Daily she…	grates	1.73	0.436163	0	0.933333	0.459024	4	1	5.41379	1.47642	4.5	1.73702	4.0625	1.45774	4	6	0	1	1	0
iron	Daily he...	irons	9.32	1.01368	0	0.866667	0.822282	3	1	5.58621	1.52403	4.63333	1.67091	3.5625	1.34254	4	7	0	0	1	0
juggle	Daily he…	juggles	2.5	0.544068	0	0.888889	0.76125	4	2	6.10345	0.976321	5.3	1.51202	3.28125	0.851351	3	6	0	0	0	0
jump	Daily she…	jumps	58.21	1.7724	1	0.933333	0.414579	4	1	6.31034	0.890564	5.86667	1.22428	1.6875	0.692704	3	5	0	0	0	0
kick	Daily he…	kicks	42.75	1.64098	1	0.955556	0.306756	3	1	6.2069	0.861034	6	0.982607	1.875	1.09985	3	5	0	1	0	0
kiss	Daily she…	kisses	15.08	1.20629	0	0.955556	0.306756	3	1	6.44828	0.783135	6.13333	0.973204	1.5	0.842424	3	5	0	0	0	0
knit	Daily she…	knits	10.76	1.07041	0	0.955556	0.306756	3	1	5.93103	1.16285	5.5	1.52564	3.375	0.975506	4	6	0	0	1	1
knock	Daily he…	knocks	87.51	1.94699	1	0.933333	0.459024	3	1	5.72414	0.959782	5.2	1.47157	1.90625	0.689056	4	6	0	0	0	0
listen	Daily she…	listens	202.4	2.30835	1	1	0	5	2	4.96552	1.65794	4.06667	2.1645	1.78125	0.659148	3	5	0	0	0	0
lock	Daily he...	locks	28.24	1.46598	1	0.8	0.81	3	1	5	1.36277	4.93333	1.74066	2.75	0.622171	4	5.5	0	0	1	0
measure	Daily he...	measures	41.21	1.62542	1	0.933333	0.414579	5	2	5.24138	1.59587	4.46667	1.79527	3.40625	1.13192	3	6	0	1	0	0
mop	Daily he…	mops	1.83	0.451786	0	0.8	0.79	3	1	6.13793	0.990099	5.73333	1.11211	2.625	0.870669	3	6	0	0	1	0
mow	Daily she…	mows	1.83	0.451786	0	0.933333	0.459024	2	1	5.86207	1.43238	5.56667	1.50134	3.71875	1.41955	4	6	0	0	1	1
open	Daily he...	opens	148.8	2.17551	1	0.955556	0.306756	4	2	4.72414	1.75044	3.93333	2.09981	1.96875	0.594837	4	4	0	1	1	0
paint	Daily he...	paints	36.02	1.56844	1	0.888889	0.655586	4	1	5.7931	1.44863	5.53333	1.35782	2.09375	0.928383	4	6	0	0	1	0
peel	Daily he…	peels	4.71	0.756636	0	0.911111	0.610528	3	1	5.55172	1.45372	4.66667	1.64701	2.5	0.622171	3	6	0	1	1	0
pick	Daily she…	picks	279.93	2.4486	1	0.933333	0.459024	3	1	4.62069	1.29322	4.26667	1.46059	2.25	0.622171	3	6	0	1	1	0
plant	Daily he...	plants	11.91	1.11093	0	0.822222	0.8	5	1	5.75862	1.45541	4.73333	1.74066	2.375	0.659912	4	6	0	0	1	0
play	Daily she…	plays	382.91	2.58423	1	0.955556	0.306756	3	1	6.10345	0.859602	4.46667	1.90703	1.5625	0.564401	3	5	0	0	0	0
point	Daily she…	points	61.96	1.79906	1	0.955556	0.306756	4	1	5.86207	1.38162	5.03333	1.65015	1.84375	0.723316	2	6	0	1	0	0
post	Daily he…	posts	7.69	0.93902	0	1	0	4	1	5.58621	1.63701	4.33333	1.80676	2.84375	0.987319	3	6	0	0	0	0
pour	Daily she…	pours	23.25	1.38471	1	0.888889	0.611142	3	1	5.82759	1.10418	4.76667	1.43078	2.59375	1.29164	3	6	0	1	1	0
pull	Daily he…	pulls	136.51	2.13833	1	0.911111	0.566083	3	1	4.93103	1.62417	4.93333	1.91065	2	0.567962	3	5	0	1	1	0
push	Daily he…	pushes	94.91	1.98186	1	0.955556	0.306756	3	1	5.31034	1.44181	5.16667	1.41624	1.875	0.870669	4	5	0	1	1	0
read	Daily she…	reads	310.76	2.49382	1	0.955556	0.306756	3	1	5.86207	0.953345	4.73333	1.36289	1.96875	0.594837	3	6	0	0	0	1
ride	Daily she…	rides	29.97	1.49094	1	0.955556	0.306756	3	1	5.2069	1.37267	4.6	1.47625	2	0.718421	3	6	0	1	0	1
row	Daily he…	rows	6.05	0.848189	0	0.955556	0.306756	2	1	5.34483	1.63174	4.9	1.44676	2.8125	0.931094	4	6	0	0	1	0
run	Daily he...	runs	355.43	2.55197	1	0.955556	0.306756	3	1	6.17241	1.22675	5.8	1.29721	1.71875	0.581121	3	6	0	0	0	1
sail	Daily he…	sails	16.52	1.24353	0	0.933333	0.459024	3	1	5.82759	1.16708	4.83333	1.62063	3.34375	1.1531	4	6	1	0	1	0
saw	Daily he…	saws	4.23	0.718502	0	0.888889	0.716806	2	1	5.68966	1.62796	4.8	1.58441	2.40625	0.910844	3	6	1	1	1	0
sew	Daily she…	sews	7.3	0.919078	0	0.911111	0.610528	2	1	5.44828	1.90087	5.23333	1.6121	3.40625	1.01153	4	6	1	0	1	1
shave	Daily he…	shaves	10.95	1.07737	0	0.955556	0.306756	3	1	5.86207	1.27403	5.53333	1.61316	3.65625	1.42805	3.5	6	1	0	1	0
shear	Daily he…	shears	1.44	0.38739	0	0.866667	0.85	3	1	4.62069	1.71992	4.3	1.89646	4.5625	1.58496	4	6	1	1	1	1
shower	Daily he…	showers	1.06	0.313867	0	0.866667	0.805507	4	2	6.2069	1.08164	4.9	1.80707	3.0625	1.24272	3	6	1	0	0	0
sing	Daily she…	sings	88.28	1.95075	1	0.933333	0.414579	3	1	5.93103	1.03272	5.63333	1.58622	1.65625	0.601577	3	6	1	0	0	1
sit	Daily he…	sits	415.38	2.61949	1	0.977778	0.153742	3	1	5.86207	1.05979	5.96667	1.21721	1.375	0.553581	3	6	1	0	0	1
ski	Daily he...	skis	6.15	0.854306	0	0.955556	0.306756	3	1	6.2069	1.01346	5.36667	1.7711	4.09375	1.35264	4	6	1	0	0	0
sleep	Daily she…	sleeps	75.51	1.88372	1	0.977778	0.153742	4	1	6.24138	0.872401	5.5	1.67641	1.34375	0.545325	3	6	1	0	0	1
slide	Daily she…	slides	11.91	1.11093	0	0.955556	0.306756	4	1	5.62069	1.11528	5.3	1.29055	1.8125	0.644455	3	6	1	0	0	1
slip	Daily he…	slips	20.37	1.3298	1	0.866667	0.653179	4	1	5.06897	1.53369	4.16667	1.53316	2.375	0.659912	3	6	1	0	0	0
smell	Daily she…	smells	40.73	1.62045	1	0.822222	0.83	4	1	5	1.73205	4.03333	1.82857	1.78125	0.750672	3	5.5	1	0	0	1
smoke	Daily he…	smokes	49.47	1.70303	1	0.955556	0.306756	4	1	6.06897	0.798706	5.63333	1.3257	3.5625	1.38977	3	6	1	0	0	0
spill	Daily she…	spills	9.99	1.041	0	0.933333	0.459024	4	1	5.55172	1.52564	4.16667	1.93129	1.90625	0.53033	4	5	1	0	0	1
spray	Daily he…	sprays	5.96	0.842609	0	0.8	0.79	4	1	6.10345	1.20549	4.96667	1.5196	3.1875	1.25563	2	6	1	1	1	0
squeeze	Daily he…	squeezes	14.51	1.19061	0	0.977778	0.153742	5	1	5.37931	1.42463	5.13333	1.25212	1.90625	0.817525	3	6	1	1	1	0
stamp	Daily he…	stamps	7.97	0.952792	0	0.955556	0.306756	5	1	5.68966	1.36548	5.06667	1.74066	3.34375	1.55769	4	5.5	1	1	1	0
stand	Daily he…	stands	231.42	2.36627	1	0.911111	0.566083	5	1	5.86207	1.32891	5.1	1.51658	1.84375	0.57414	4	5	1	0	0	1
staple	Daily he…	staples	2.02	0.480007	0	0.844444	0.82	6	2	5.48276	1.68228	4.26667	1.63861	3.75	1.10716	3	6	1	1	1	0
stir	Daily he…	stirs	8.07	0.957607	0	0.866667	0.81	3	1	5.62069	1.44948	4.96667	1.47352	2.5	0.762001	3	6	1	1	1	0
surf	Daily he...	surfs	0.19	0.075547	0	0.844444	0.85	3	1	6.13793	1.05979	6.03333	1.24522	4.09375	1.22762	4	6	1	0	0	0
swim	Daily he...	swims	27.86	1.4603	1	0.933333	0.459024	4	1	6.41379	0.732766	5.63333	1.5196	2.21875	0.97499	4	6	1	0	0	1
swing	Daily she…	swings	11.43	1.09447	0	0.955556	0.262311	4	1	5.7931	1.0481	5.13333	1.45586	1.875	0.553581	3	6	1	0	0	1
throw	Daily she…	throws	111.24	2.05015	1	1	0	3	1	5.62069	1.2653	5.86667	1.22428	2.125	0.870669	3	6	1	1	1	1
type	Daily he…	types	16.91	1.2531	0	0.911111	0.566083	3	1	5.41379	1.7012	4.26667	2.03306	3.53125	1.10671	3	6	0	0	1	0
walk	Daily she…	walks	260.52	2.4175	1	0.911111	0.566083	3	1	6.34483	0.813979	6.06667	1.08066	1.4375	0.504016	3	5	0	0	0	1
wash	Daily she…	washes	75.51	1.88372	1	0.933333	0.414579	3	1	6.17241	0.928477	5.1	1.34805	1.78125	0.87009	4	5	0	1	1	0
watch	Daily she…	watches	241.69	2.38505	1	0.888889	0.655586	4	1	5.58621	1.18072	4.4	1.99309	2.03125	0.646797	4	5.5	0	1	0	0
water	Daily she…	waters	6.15	0.854306	0	0.844444	0.802278	4	1	5.86207	1.30176	3.83333	2.32057	1.53125	0.62136	4	6	0	1	1	0
wave	Daily he...	waves	9.32	1.01368	0	0.888889	0.716806	3	1	6.13793	1.12517	5.6	1.27577	1.59375	0.665237	3	6	0	0	0	0
weigh	Daily he…	weighs	19.6	1.31387	0	0.888889	0.583473	2	1	5.10345	1.37178	4.66667	1.76817	3.0625	0.840027	4	5	0	1	1	1
whisper	Daily she…	whispers	3.84	0.684845	0	0.844444	0.82	6	2	5.44828	1.61657	5.76667	1.19434	2.40625	0.979117	3	6	0	0	0	0
write	Daily he…	writes	424.89	2.6293	1	0.933333	0.459024	3	1	6.31034	0.760801	5.9	1.06188	2.28125	0.522671	3	6	0	0	1	1

## Sheet: Variables_Object-Naming
Pictures
Images were sourced primarily from the Multipic database by Duñabeitia et al., (2018) . Those that were not available in the database were drawn by the artist Filipa Gasper.
Variables
BNC_Freq = word frequency in per million words extracted form the British National Corpus (BNC corpus:http://www.natcorp.ox.ac.uk/ )
Log_Freq = log10 of the "BNC_Freq"
HighLowFreq = division of targets into high and low frequency words based on the median of the log frequency
NPHN = number of phonemes
SYLL = number of syllables
NamingAgreement = Percent of answers matching the target answer (the psycholinguistically contolled word chosen from the corpus). Only pictures named correctly by at least 80% of the participants were considered.
H-Statistic = Name agreement as expressed by H statistic (Snodgras, Vanderwart, 1980), an entropy measure - lower values correspond to higher Name Agreement; only scores below 0.85 considered.
IMAG_Mean = mean imageability ratings
IMAG_SD = imageability, standard deviation
CONC_Mean = mean concreteness
CONC_SD = concreteness, standard deviation
AOA_Mean = subjective age of acquisition, mean ratings
AOA_SD = subjective age of acquisition, standard deviation
Fricative = items tarting with a fricative phoneme, these may have longer oral reaction times, because the start of the fricative may be difficult to detect. Starts with a fricative (1), does not start with a fricative (0).
SemCat = Semantic category (animal =1, vegetable = 2; fruit = 3; body part = 4; clothing = 5; furniture = 6; food = 7; tool = 8; toy = 9; vehicle = 10; object = 11; plant = 12; structure = 13; appliance = 14)
Animacy: animate/living things = 1; inanimate/non-living things = 0
VC = represents how complex the image is in terms of its surface details (amount of detail or intriacy of lines in the picture); mean ratings are provided here
PNA = evaluates the extent to which an image matches its name according to participants's own perception

## Sheet: Variables_Action-Naming
Pictures
Images were sourced primarily from the Cross Linguistic Lexical Tasks (CLT) dataset of Haman et al. (2015). Those that were not available in the database were drawn by artist Filipa Gasper.
Variables
BNC_Freq = word frequency in per million words extracted form the British National Corpus (BNC corpus:http://www.natcorp.ox.ac.uk/ )
Log_Freq = log10 of the "BNC_Freq"
HighLowFreq = division of targets into high and low frequency words based on the median of the log frequency (following the method of CoNAT paper and Rofes, 2015.
NPHN = number of phonemes
SYLL = number of syllables
NamingAgreement = Percent of answers matching the target answer (the psycholinguistically contolled word chosen from the corpus). Only pictures named correctly by at least 80% of the participants were considered.
H-Statistic = Name agreement as expressed by H statistic (Snodgras, Vanderwart, 1980), an entropy measure - lower values correspond to higher Name Agreement; only scores below 0.85 considered.
IMAG_Mean = mean imageability ratings
IMAG_SD = imageability, standard deviation
CONC_Mean = mean concreteness
CONC_SD = concreteness, standard deviation
AOA_Mean = subjective age of acquisition, mean ratings
AOA_SD = subjective age of acquisition, standard deviation
VC = represents how complex the image is in terms of its surface details (amount of detail or intriacy of lines in the picture); mean ratings are provided here
PNA = evaluates the extent to which an image matches its name according to participants's own perception
Fricative = items tarting with a fricative phoneme, these may have longer oral reaction times, because the start of the fricative may be difficult to detect. Starts with a fricative (1), does not start with a fricative (0).
Transitivity = (psuedo) transitive verb (1), intransitive verb (0)
Regularity = regular verb in the conjugation (0), irregular verb in the conjugation (1)
Instrumentality = instrumental verb (1), non-instrumental verb (0)

## Sheet: References
‘British National Corpus 2014’. Accessed: Dec. 09, 2024. [Online]. Available: http://corpora.lancs.ac.uk/bnc2014/
J. A. Duñabeitia et al., ‘MultiPic: A standardized set of 750 drawings with norms for six European languages’, Q. J. Exp. Psychol., vol. 71, no. 4, pp. 808–816, Apr. 2018, doi: 10.1080/17470218.2017.1310261
J. G. Snodgrass and M. Vanderwart, ‘A standardized set of 260 pictures: Norms for name agreement, image agreement, familiarity, and visual complexity’, J. Exp. Psychol. [Hum. Learn.], vol. 6, no. 2, pp. 174–215, 1980, doi: 10.1037/0278-7393.6.2.174
E. Haman, M. Łuniewska, and B. Pomiechowska, ‘8 .Designing Cross-Linguistic Lexical Tasks (CLTs) for Bilingual Preschool Children’, in 8 .Designing Cross-Linguistic Lexical Tasks (CLTs) for Bilingual Preschool Children, Multilingual Matters, 2015, pp. 196–240. doi: 10.21832/9781783093137-010.
